# Supplementary material for: Daily Habits in Parkinson's Disease: Validation of the Daily Habit Scale
Source: Mov Disord Clin Pract. 2023 Sep 8;10(10):1485–95. doi: 10.1002/mdc3.13863 (PMC10585975; doi:10.1002/mdc3.13863)
Supplement: Supplementary file 2 — Table S1.(A) Frequency (%) of all responses, minimal (min.) and maximal (max.) values on strength (S = (F + A)/2), frequency of minimal and maximal responses on strength, and skewness and kurtosis of the responses on strength for the PD test sample (N = 179). (B). Frequency (%) of all responses, minimal (min.) and maximal (max.) values on strength (S = (F + A)/2), frequency of minimal and maximal responses on strength, and skewness and kurtosis of the responses on strength for the PD retest sample (N = 30). Table S2. (A) Factor by factor Spearman ρ correlation coefficients and the respective p‐values based on the PD test sample (N = 179). (B) Factor by factor Spearman ρ correlation coefficients and the respective p‐values based on the PD retest sample (N = 30). [file MDC3-10-1485-s002.xlsx]

## Sheet: Supplementary tables 1a-1d
Frequency (%) of all responses, minimal (min.) and maximal (max.) values on strength (S=(F+A)/2), frequency of minimal and maximal responses on strength, and skewness and kurtosis of the responses on strength for the PD validation sample (N=179).																							Frequency (%) of all responses, minimal (min.) and maximal (max.) values on strength (S=(F+A)/2), frequency of minimal and maximal responses on strength, and skewness and kurtosis of the responses on strength for the PD retest sample (N=30).
	Item description	I do	I do not	F1	F2	F3	F4	F5	A1	A2	A3	A4	Min	Max	Frequency of min. responses	Frequency of max. responses	Skewness	Kurtosis						Item description	I do	I do not	F1	F2	F3	F4	F5	A1	A2	A3	A4	Min	Max	Frequency of min. responses	Frequency of max. responses	Skewness	Kurtosis
1	Smoking	5	95	0	1.1	0.6	0.6	2.8	1.2	0	1.2	0	0	3.5	95	0.6	4.574	20.039					1	Smoking	0	100	0	0	0	0	0	0	0	0	0	0	0	100	0	.	.
2	Having alcoholic drink	64.8	35.2	0	17.3	26.3	20.7	0.6	4.1	1.2	10.6	1.8	0	4	32.4	0.6	-0.266	-1.262					2	Having alcoholic drink	70	30	0	22.2	29.6	14.8	0	0	0	0	0	0	2.5	33.3	14.8	-0.428	-1.524
3	Drinking water	84.8	15.2	0	0	5	31.8	47.5	19.2	4.8	28.2	9.7	0	4.5	7.3	1.7	-1.232	1.429					3	Drinking water	100	0	0	0	6.7	46.7	46.7	36.7	6.7	36.7	13.3	2	4	3.3	3.3	0.277	-0.202
4	Drinking tea/coffee	76.6	13.4	0	1.7	3.9	33	48	17.4	2.9	24.9	2.4	0	4.5	10.1	0.6	-1.577	1.974					4	Drinking tea/coffee	93.3	6.7	0	0	0	40	53.3	20	13.3	23.2	10	0	4	6.7	10	-1.988	5.767
5	Chewing gums	15.1	84.9	0	3.4	6.1	3.4	2.2	1.1	0.6	0.6	0.6	0	3	83.8	2.2	2.157	3.18					5	Chewing gums	6.7	93.3	0	0	6.7	0	0	0	0	0	0	0	2	93.3	6.7	3.66	12.207
6	Eating fast food	50.2	50.8	0	26.8	19	2.2	1.1	4.5	1.7	3.9	1.7	0	3	49.7	0.6	0.306	-1.398					6	Eating fast food	36.7	63.3	0	16.7	20	0	0	0	0	0	0	0	2	63.3	20	0.679	-1.522
7	Eating chocolate/sweets	86.6	13.4	0	14	36.3	30.2	6.1	9.4	6	24	4.8	0	3.5	8.4	0.6	-0.953	1.131					7	Eating chocolate/sweets	90	10	0	10.3	20.7	37.9	20.7	10.3	6.9	26.7	6.7	0	4	10	3.3	-0.902	0.788
8	Eating savoury snacks/crisps	70.9	29.1	0	21.2	31.8	15.1	2.8	5.7	5.3	11	1.8	0	3.5	26.3	0.6	-0.449	-0.964					8	Eating savoury snacks/crisps	73.3	26.7	0	10	26.7	26.7	10	6.7	6.7	10	0	0	4	26.7	3.3	-0.392	-0.869
9	Taking prescribed medication	90.5	9.5	0	0	0.6	22.3	67.6	20.8	5.5	24.9	7.9	0	4.5	3.4	1.7	-1.734	4.148					9	Taking prescribed medication	30	70	0	30	0	0	0	20	6.7	26.7	6.7	2.5	4.5	16.7	3.3	1.398	2.634
10	Taking pain killers	46.9	53.1	0	21.2	8.9	9.5	6.7	5.3	3.6	8.3	4.7	0	4.5	52	0.6	0.731	-0.518					10	Taking pain killers	50	50	0	17.2	13.8	6.9	10.3	3.3	3.3	6.9	0	0	3	50	3.3	0.471	-1.394
11	Having a rest	76.5	23.5	0	3.4	10.6	42.5	20.1	13.6	12.7	26.3	6.1	0	4.5	17.3	1.1	-0.794	-0.221					11	Having a rest	70	30	0	3.3	6.7	30	30	16.7	3.3	23.3	0	0	3.5	30	6.7	-0.655	-1.348
12	Sleeping late	39.1	60.9	0	8.9	16.8	11.7	1.7	9.4	6.4	6.4	0.6	0	4	58.7	0.6	0.701	-1.048					12	Sleeping late	34.5	65.5	0	6.9	6.9	13.8	6.9	6.9	3.4	6.9	0	0	3	63.3	3.3	0.923	-0.956
13	Waking up early	77.1	22.9	0	5	17.3	49.2	3.4	30.4	16.6	17.6	7.5	0	4	15.1	1.1	-0.789	-0.315					13	Waking up early	73.3	26.7	0	3.3	10	56.7	3.3	23.3	6.7	16.7	10	0	4	26.7	3.3	-0.671	-0.927
14	Having sex	55.8	54.2	0	19.6	24	2.2	0	4.2	2.4	16.8	3.6	0	3	49.7	0.6	0.275	-1.581					14	Having sex	40	60	0	10	26.7	0	0	0	0	13.8	3.4	0	2	60	3.3	0.571	-1.749
15	Gesturing	37.8	62.6	0	2.8	2.2	19	13.4	35.9	22.9	19	4.7	0	4.5	47.5	2.2	0.626	-1.087					15	Gesturing	43.3	56.7	0	0	3.3	16.7	23.2	26.7	6.7	3.3	3.3	0	8	56.7	3.3	1.522	3.195
16	Carrying out household chores	77.1	22.9	0	2.2	17.3	38.5	19	25.7	10.2	15.9	7.3	0	4	17.3	1.1	-0.755	-0.288					16	Carrying out household chores	73.3	26.7	0	3.3	10	36.7	23.3	13.3	6.7	20	6.7	0	4	26.7	3.3	-0.744	-1.027
17	Cleaning/ tidying	78.2	21.8	0	4.5	18.4	41.3	14	24	9.4	14	6.5	0	4.5	16.8	0.6	-0.726	-0.204					17	Cleaning/ tidying	60	40	0	0	10	33.3	16.7	13.3	6.7	13.3	6.7	0	4.5	36.7	3.3	-0.013	-1.269
18	Brushing my teeth	89.9	10.1	0	0	2.2	51.4	36.3	31.2	7.7	34.1	10.7	0	4.5	5.6	1.7	-1.326	2.768					18	Brushing my teeth	90	10	0	0	3.3	40	43.3	23.3	6.7	33.3	13.3	0	4	10	10	-1.531	2.585
19	Brushing my hair	76	24	0	0	2.8	46.4	26.8	26.2	6.5	21.2	7.1	0	4.5	20.1	2.2	-0.776	-0.421					19	Brushing my hair	86.7	13.3	0	3.3	3.3	53.3	26.7	23.3	3.3	33.3	16.7	0	4	13.3	6.7	-1.287	1.173
20	Washing my hands	88.8	11.2	0	0	0	17.9	70.9	36.4	12.6	34.7	0.6	0	4.5	5	3.4	-1.473	2.773					20	Washing my hands	96.7	3.3	0	0	0	16.7	80	40	10	40	26.7	0	4.5	3.3	3.3	-1.826	7.622
21	Shaving	59.2	40.8	0	2.8	14	40.8	1.7	10.5	2.9	16.9	2.3	0	3.5	38.5	2.2	-0.201	-1.672					21	Shaving	63.3	36.7	0	3.3	6.7	50	3.3	10	0	20	3.3	0	3	36.7	13.3	-0.423	-1.759
22	Putting on makeup/ perfum	32.3	67.6	0	3.4	5	20.7	3.4	5.8	2.9	7	2.9	0	4	67.6	1.1	0.985	-0.701					22	Putting on makeup/ perfum	26.3	73.3	0	0	13.8	10.3	0	3.4	0	6.9	3.4	0	3	73.3	3.3	1.383	0.095
23	Having a bath/ shower	91.6	8.4	0	0.6	17.3	72.1	1.7	20.8	6.5	38.8	10.1	0	4	4.5	1.1	-1.542	3.862					23	Having a bath/ shower	96.7	3.3	0	0	6.7	86.7	3.3	23.3	3.3	30	10	0	3.5	3.3	6.7	-2.607	11.724
24	Emptying bowels	91.6	8.4	0	0.6	15.6	64.2	11.2	22.8	5.4	27.1	14.9	0	4.5	3.4	0.6	-1.336	3.638					24	Emptying bowels	100	0	0	0	13.3	80	6.7	16.7	3.3	30	16.7	2	4	10	3.3	1.257	2.886
25	Shopping	80.4	19.6	0	5.6	52	21.2	1.7	10.4	2.9	19.7	4.7	0	3.5	16.8	1.1	-1.007	0.194					25	Shopping	73.3	26.7	0	10	43.3	16.7	3.3	6.7	3.3	16.7	10	0	3	26.7	3.3	-0.758	-1.05
26	Spending money	84.9	15.1	0	4.5	34.6	34.1	11.2	17.1	4.8	25.7	6.6	0	4.5	8.9	0.6	-1.038	1.319					26	Spending money	93.3	6.7	0	3.3	36.7	36.7	16.7	13.3	0	23.3	6.7	0	3	6.7	23.2	-1.847	4.288
27	Watching TV	91.6	8.4	0	1.7	8.9	59.2	21.8	17.8	5.2	26.9	6.4	0	4	5	1.1	-1.574	3.683					27	Watching TV	93.3	6.7	0	3.3	0	63.3	26.7	20	3.3	16.7	13.3	0	4.5	6.7	3.3	-1.205	4.03
28	Using my mobile phone	70.4	29.6	0	6.7	17.9	23.5	22.3	9.2	1.2	13.2	4.1	0	4.5	27.9	0.6	-0.431	-1.169					28	Using my mobile phone	33.3	36.7	0	10	13.3	20	20	6.7	3.3	10	6.7	0	4.5	36.7	3.3	0.122	-1.09
29	Calling particular people	69.8	30.2	0	8.4	33.5	22.3	5.6	10.7	2.5	15.9	5.6	0	4	25.7	1.1	-0.43	-0.926					29	Calling particular people	70	30	0	10	33.3	23.3	3.3	3.3	3.3	20	6.7	0	3	30	6.7	-0.592	-1.294
30	Surfing internet	65.6	34.6	0	6.1	21.2	17.9	19.6	8.1	2.9	14.5	5.2	0	4.5	33.5	1.1	-0.156	-1.287					30	Surfing internet	73.3	26.7	0	6.7	6.7	40	20	3.3	0	30	6.7	0	4	26.7	3.3	-0.666	-0.971
31	Checking emails	70.9	29.1	0	2.2	11.2	33.5	24	9.7	3.4	16.6	4	0	4.5	26.8	0.6	-0.593	-1.08					31	Checking emails	80	20	0	0	13.3	36.7	30	6.7	0	16.7	6.7	0	4	20	3.3	-1.111	0.066
32	Socialising	86	14	0	11.7	46.9	22.9	3.9	9.6	4.8	24.4	7.1	0	3.5	9.5	3.4	-0.95	1.136					32	Socialising	83.3	16.7	0	0	46.7	30	6.7	3.3	3.3	26.7	13.3	0	3.5	16.7	3.3	-1.161	0.576
33	Internet and social networking	15.6	84.4	0	2.2	5	5	2.8	2.3	0.6	1.1	0.6	0	3.5	84.4	0.6	2.187	3.278					33	Internet and social networking	20	80	0	10	2.2	6.7	0	0	0	0	0	0	2.5	80	6.7	1.835	1.904
34	Reading newspaper	88.3	11.7	0	2.8	14.5	54.7	15.1	15.1	6.5	28.7	10.6	0	4	8.4	1.7	-1.125	1.578					34	Reading newspaper	83.3	16.7	0	0	16.7	53.3	13.3	6.7	0	36.7	10	0	3.5	16.7	3.3	-1.431	0.856
35	Listening to music	83.2	16.8	0	6.7	16.8	38.5	21.1	14.5	5.9	26.9	8.9	0	4.5	13.4	0.6	-0.913	0.237					35	Listening to music	86.7	13.3	0	3.3	20	33.3	30	10	0	33.3	13.3	0	3.5	13.3	16.7	-1.222	0.902
36	Exercising	78.2	21.2	0	5	24	41.3	7.8	6,5	3.6	16	6.5	0	4.5	20.1	0.6	-0.746	-0.304					36	Exercising	93.3	6.7	0	0	20	56.7	16.7	10	0	20	10	0	3.5	6.7	3.3	-2.152	5.825
37	Participating in sports	17.9	82.1	0	1.7	13.4	2.8	0	0.6	0	4	0	0	2.5	80.4	0.6	1.696	1.072					37	Participating in sports	16.7	83.3	0	3.3	3.3	10	0	0	0	0	3.3	0	2.5	83.3	10	2.026	2.453
38	Playing games	24.6	75.4	0	6.1	12.8	4.5	1.1	0.6	1.7	2.8	0.6	0	3	74.9	1.1	1.385	0.285					38	Playing games	40	60	0	3.3.	30	6.7	0	3.3	0	10	3.3	0	2.5	60	10	0.489	-1.792
	F1=I do
	F2=I do monthly
	F3=I do weekly
	F4=I do daily
	F5=I do several times a day
	A1= I do automatically/without thinking
	A2=I start doing before I realize I doiing it
	A3=I would find it hard to do
	A4=I would continue doing regardless of the consequence

## Sheet: Supplementary table 2a and 2b
Supplementary table 2a. Factor by factor Spearman rho correlation coefficients and the respective p-values based on the PD validation sample (N=179)
		F1: Hygiene and self-care activities	F2: Leisure activities	F3: Household activities	F4: Common daily activities	F5: Unhealthy habits	F6: Sport-related activities	F7: Technologu and internet use	F8: Sleep-related activities
F1: Hygiene and self-care activities	Correlation Coefficient	1	.270**	.489**	.456**	.196**	.312**	0.145	.249**
	p	.	<0.001	<0.001	<0.001	0.008	<0.001	0.054	0.001
F2: Leisure activities	Correlation Coefficient	.270**	1	.267**	.248**	.402**	.283**	.567**	.234**
	p	<0.001	.	<0.001	0.001	<0.001	<0.001	<0.001	0.002
F3: Household activities	Correlation Coefficient	.489**	.267**	1	.401**	.290**	.314**	.273**	0.121
	p	<0.001	<0.001	.	<0.001	<0.001	<0.001	<0.001	0.106
F4: Common daily activities	Correlation Coefficient	.456**	.248**	.401**	1	.263**	.265**	0.134	.188*
	p	<0.001	0.001	<0.001	.	<0.001	<0.001	0.074	0.012
F5: Unhealthy habits	Correlation Coefficient	.196**	.402**	.290**	.263**	1	.223**	.322**	0.116
	p	0.008	<0.001	<0.001	<0.001	.	0.003	<0.001	0.123
F6: Sport-related activities	Correlation Coefficient	.312**	.283**	.314**	.265**	.223**	1	.316**	.156*
	p	<0.001	<0.001	<0.001	<0.001	0.003	.	<0.001	0.037
F7: Technology and internet use	Correlation Coefficient	0.145	.567**	.273**	0.134	.322**	.316**	1	.189*
	p	0.054	<0.001	<0.001	0.074	<0.001	<0.001	.	0.011
F8: Sleep-related activities	Correlation Coefficient	.249**	.234**	0.121	.188*	0.116	.156*	.189*	1
	p	0.001	0.002	0.106	0.012	0.123	0.037	0.011	.
Supplementary table 2b. Factor by factor Spearman rho correlation coefficients and the respective p-values based on the PD retest sample (N=30)
		F1: Hygiene and self-care activities	F2: Leisure activities	F3: Household activities	F4: Common daily activities	F5: Unhealthy habits	F6: Sport-related activities	F7: Technologu and internet use	F8: Sleep-related activities
F1: Hygiene and self-care activities	Correlation Coefficient	1	.593**	.387*	.494**	.577**	.498**	0.269	0.298
	p	.	0.001	0.038	0.008	0.003	0.006	0.159	0.116
F2: Leisure activities	Correlation Coefficient	.593**	1	0.215	0.071	.585**	.483**	.377*	0.152
	p	0.001	.	0.253	0.715	0.002	0.007	0.04	0.432
F3: Household activities	Correlation Coefficient	.387*	0.215	1	.397*	0.304	.394*	0.29	-0.248
	p	0.038	0.253	.	0.033	0.131	0.031	0.119	0.194
F4: Common daily activities	Correlation Coefficient	.494**	0.071	.397*	1	0.288	.428*	0.232	0.038
	p	0.008	0.715	0.033	.	0.163	0.02	0.225	0.849
F5: Unhealthy habits	Correlation Coefficient	.577**	.585**	0.304	0.288	1	.511**	0.322	-0.149
	p	0.003	0.002	0.131	0.163	.	0.008	0.109	0.476
F6: Sport-related activities	Correlation Coefficient	.498**	.483**	.394*	.428*	.511**	1	0.285	0.042
	p	0.006	0.007	0.031	0.02	0.008	.	0.127	0.827
F7: Technologu and internet use	Correlation Coefficient	0.269	.377*	0.29	0.232	0.322	0.285	1	0.024
	p	0.159	0.04	0.119	0.225	0.109	0.127	.	0.901
F8: Sleep-related activities	Correlation Coefficient	0.298	0.152	-0.248	0.038	-0.149	0.042	0.024	1
	p	0.116	0.432	0.194	0.849	0.476	0.827	0.901	.
* Correlation is significant at the 0.05 level (2-tailed).
** Correlation is significant at the 0.01 level (2-tailed).
